# Supplementary material for: Exome Sequencing Reveals Primary Immunodeficiencies in Children with Community-Acquired Pseudomonas aeruginosa Sepsis
Source: Front Immunol. 2016 Sep 20;7:357. doi: 10.3389/fimmu.2016.00357 (PMC5028722; doi:10.3389/fimmu.2016.00357)
Supplement: Supplementary file 1 [file Table_1.XLSX]

## Sheet: Sheet1
Supplementary Table 1: Base calBase calling, alignment and bait coverage metrics. Bait is defined as the exome sequencing capture used for library preparation, Agilent SureSelect V5 spanning 50.4 Mb.
Sample	PF unique reads (%)	PF unique reads aligned (%)	Off-bait (%)	Mean bait coverage (%)	At least 10X coverage (%)	At least 30X coverage (%)
S1	97.25	96.66	0.23	65.71	97.2641	80.6249
S2	96.9	96.54	0.24	59.08	96.8097	77.1751
S3	96.39	95.99	0.26	62.26	97.0477	78.6877
S4	97	94.46	0.25	50.43	94.4176	67.8662
S5	98.94	96.55	0.25	17.97	72.664	15.8856
S6	97.18	96.52	0.25	72.83	97.2107	82.4738
S7	97.77	96.4	0.25	58.37	96.6022	76.4413
S8	96.89	96.59	0.25	52.85	96.2061	72.6971
S9	97.68	96.73	0.25	33.83	90.8338	49.0958
S10	96.59	96.25	0.25	53.94	96.1657	73.002
S11	97.91	96.55	0.26	27.91	87.1085	38.4823
S12	96.76	96.38	0.25	74.31	97.8017	84.4997
S13	93.31	96.23	0.25	135.58	98.9966	95.4736
S14	95.24	95.83	0.26	142.89	98.9171	95.8344
S15	95.8	97.65	0.2	76.2	98.6253	88.7976
S16	95.76	97.54	0.21	64.23	98.0104	82.942
S17	97.77	98.34	0.18	71.25	98.3624	86.7085
S18	97.87	98.28	0.19	79.31	98.5133	89.1343
S19	97.93	98.31	0.18	78.05	98.4315	89.05
S20	62.75	97.47	0.2	50.54	97.7811	77.0596
S21	97.99	98.3	0.19	70.82	98.3422	86.7543
S22	97.38	98.23	0.19	74.5	98.4906	87.5675
S23	98.31	98.21	0.2	68.41	98.0178	84.3624
S24	98.4	98.32	0.2	58.27	97.6906	79.9338
S25	98.51	98.27	0.2	64.83	98.0532	83.3677
Average	95.7712	97.064	0.2256	66.5748	95.9346	76.9567
