# Supplementary material for: Exome Sequencing Reveals Primary Immunodeficiencies in Children with Community-Acquired Pseudomonas aeruginosa Sepsis
Source: Front Immunol. 2016 Sep 20;7:357. doi: 10.3389/fimmu.2016.00357 (PMC5028722; doi:10.3389/fimmu.2016.00357)
Supplement: Supplementary file 2 [file Table_2.XLSX]

## Sheet: Sheet1
Supplmentary Table 2: GATK variant calling metrics. n: number; Het: heterozygous; Hom: homozygous, Ti: Transition; Tv: Transversion; Ins: Insertion; Del: Deletion; SNP: single nucleotide polymorphism; Var: Variant.
Sample	nVarLoci	nNovelVar	nSNPs	nIns	nDel	nHets	nHom	nSingletons	HetHomRatio	InsDelRatio	nTi	nTv	TiTvRatio
S1	43273	592	39141	1590	1723	26824	16449	21	1.63	0.92	28370	10761	2.64
S2	42953	558	38934	1552	1699	26227	16726	771	1.57	0.91	28258	10666	2.65
S3	43465	606	39371	1543	1755	26945	16520	756	1.63	0.88	28528	10837	2.63
S4	42759	589	38831	1534	1662	25913	16846	79	1.54	0.92	28191	10628	2.65
S5	40085	491	36680	1388	1496	23422	16663	702	1.41	0.93	26676	9997	2.67
S6	42646	569	38688	1509	1656	25854	16792	775	1.54	0.91	27949	10733	2.6
S7	43017	588	39016	1519	1713	26411	16606	51	1.59	0.89	28251	10755	2.63
S8	43347	599	39318	1519	1737	26687	16660	849	1.6	0.87	28443	10865	2.62
S9	41937	531	38170	1472	1607	25146	16791	747	1.5	0.92	27645	10515	2.63
S10	43589	706	39495	1543	1759	26552	17037	45	1.56	0.88	28579	10905	2.62
S11	42590	664	38770	1486	1679	25954	16636	744	1.56	0.89	28047	10711	2.62
S12	43739	725	39572	1564	1790	26534	17205	857	1.54	0.87	28661	10897	2.63
S13	44179	1090	39876	1626	1815	26848	17331	2011	1.55	0.9	28761	11101	2.59
S14	52709	876	47759	1857	2093	34549	18160	10461	1.9	0.89	34522	13214	2.61
S15	43468	603	39305	1565	1771	26549	16919	1563	1.57	0.88	28401	10889	2.61
S16	43100	602	38985	1584	1735	26594	16506	1487	1.61	0.91	28178	10792	2.61
S17	43040	939	39082	1544	1745	24681	18359	15	1.34	0.88	28282	10780	2.62
S18	42986	907	38957	1575	1750	24765	18221	949	1.36	0.9	28210	10726	2.63
S19	43674	940	39612	1595	1774	25256	18418	988	1.37	0.9	28673	10927	2.62
S20	44467	1215	39340	1679	2534	28218	16249	71	1.74	0.66	28491	10830	2.63
S21	43468	696	39350	1618	1805	27115	16353	772	1.66	0.9	28488	10845	2.63
S22	42907	648	38912	1566	1780	26321	16586	735	1.59	0.88	28096	10806	2.6
S23	43093	941	39077	1553	1780	24317	18776	19	1.3	0.87	28175	10885	2.59
S24	43204	858	39228	1541	1753	24626	18578	950	1.33	0.88	28372	10837	2.62
S25	43188	903	39194	1528	1777	24768	18420	1013	1.34	0.86	28237	10937	2.58
Average	43475.3	737.44	39386.5	1562	1775.52	26283	17192.3	1097.24	1.5332	0.884	28499.4	10873.6	2.6212
