# Supplementary material for: Exome Sequencing Reveals Primary Immunodeficiencies in Children with Community-Acquired Pseudomonas aeruginosa Sepsis
Source: Front Immunol. 2016 Sep 20;7:357. doi: 10.3389/fimmu.2016.00357 (PMC5028722; doi:10.3389/fimmu.2016.00357)
Supplement: Supplementary file 3 [file Table_3.XLSX]

## Sheet: Sheet1
Supplementary Table 3: SnpEff variant annotation metrics.
Sample	frame shift	stop gained	stop lost	start lost	splice site	missense	inframe	synonymous	UTR
S1	227	65	23	16	65	8674	182	9718	1999
S2	220	60	22	18	58	8511	185	9686	1988
S3	213	59	24	15	71	8809	171	9710	1986
S4	204	54	27	12	62	8597	181	9684	1914
S5	191	45	24	14	57	8184	177	9325	1855
S6	215	63	24	9	58	8534	175	9551	1915
S7	209	62	22	15	52	8700	190	9685	1937
S8	209	59	20	14	52	8633	188	9763	1928
S9	195	51	25	12	52	8560	177	9525	1936
S10	210	59	26	18	61	8658	206	9862	2015
S11	220	50	26	18	62	8637	201	9862	1955
S12	218	51	25	16	60	8636	204	9856	2015
S13	231	57	24	12	62	8668	221	9960	1988
S14	236	63	26	19	67	10229	217	12000	2390
S15	206	54	23	12	65	8635	217	9713	1982
S16	210	54	25	16	64	8533	201	9770	2016
S17	210	62	25	20	70	8627	208	9809	1954
S18	240	66	24	20	64	8579	193	9688	1958
S19	232	62	24	15	72	8634	214	9903	1992
S20	243	47	26	15	62	8644	258	9882	2070
S21	234	56	24	19	55	8722	230	9830	1978
S22	218	59	27	12	64	8495	209	9779	2002
S23	231	64	22	21	63	8580	194	9700	1998
S24	221	64	22	21	63	8558	197	9742	2020
S25	229	50	22	17	65	8536	182	9796	1965
Total	660	283	40	50	151	28284	713	28795	5887
Average	218.88	57.44	24.08	15.84	61.84	8662.92	199.12	9831.96	1990.24
